# Supplementary material for: Topical sterosomes-based nanocarrier of miconazole for the management of cutaneous candidiasis
Source: PLoS One. 2026 Jul 10;21(7):e0353060. doi: 10.1371/journal.pone.0353060 (PMC13354107; doi:10.1371/journal.pone.0353060)
Supplement: S1 Data — (ZIP) [file pone.0353060.s001.zip]

Archive with 7 entries (6 files):
- supporting information/
- supporting information/release data.xlsx
- supporting information/sterosomes.dxpx
- supporting information/Supporting information raw data EE%.docx
- supporting information/Supporting Information raw data for in vitro antifungal.docx
- supporting information/supporting information raw data zeta potential.docx
- supporting information/suppoting information raw data Particle size.docx
