# Supplementary material for: Topical sterosomes-based nanocarrier of miconazole for the management of cutaneous candidiasis
Source: PLoS One. 2026 Jul 10;21(7):e0353060. doi: 10.1371/journal.pone.0353060 (PMC13354107; doi:10.1371/journal.pone.0353060)
Supplement: S1 Data — (ZIP) [file pone.0353060.s001.zip › supporting information/release data.xlsx]

## Sheet: release
						100
	Time	optimized formula	miconazole suspension
	0	0	0
	1	27.5	9.87
	2	55.64	19.3
	3	70.64	24.3
	4	74.83	30.26
		SD	SD
		0	0
		2.89	4.21
		4.12	3.27
		4.25	3.87
		3.78	4.26
			KINETIC RELEASE DATA
			Zero	First	Second	Diffusion
		Slope	-19.28	-0.159082	0.00797265	-39.7513
		Intercept	92.838	1.99336	0.00807984	103.142
		R2	0.931837	0.97767	0.976496	0.968392
			Zero	First	Second	Diffusion
		Slope	-7.495	-0.038881	0.00107929	-15.0726
		Intercept	98.244	1.99463	0.0100486	101.782
		R2	0.978792	0.990183	0.996237	0.967715
