# Supplementary material for: Topical sterosomes-based nanocarrier of miconazole for the management of cutaneous candidiasis
Source: PLoS One. 2026 Jul 10;21(7):e0353060. doi: 10.1371/journal.pone.0353060 (PMC13354107; doi:10.1371/journal.pone.0353060)
Supplement: S1 Data — (ZIP) [file pone.0353060.s001.zip › supporting information/sterosomes.dxpx]

<!DOCTYPE DEXXMLDoc SYSTEM "DEXXMLDoc.DTD">
<DEXXMLDoc name="sterosomes.dxpx" creator="DX12" version="12.0.3.0">
<designInfo studyType="ResponseSurface" studySubType="Randomized" designType="CCD" noOfRuns="13" noOfFactors="2" noOfResponses="3">
<designNotes>This data file created by Design-Expert 12.</designNotes>
</designInfo>
<blockInfo>
<block code="0" name="Block 1"/>
</blockInfo>
<factorInfo>
<factor id="A" name="cholesterol" unit="" type="Numeric">
<numeric format="General" low="100" high="300" stdDev="0"/>
</factor>
<factor id="B" name="sonication time" unit="" type="Numeric">
<numeric format="General" low="5" high="10" stdDev="0"/>
</factor>
</factorInfo>
<constraintInfo/>
<responseInfo>
<response id="1" name="EE%" unit="" type="Normal" format="General" modelBase="Polynomial" stdDevSource="ANOVA" stdDev="2.00651427931909"/>
<response id="2" name="Vesicles size" unit="" type="Normal" format="General" modelBase="Polynomial" stdDevSource="ANOVA" stdDev="34.5223658850417"/>
<response id="3" name="Zeta potential" unit="" type="Normal" format="General" modelBase="Polynomial" stdDevSource="ANOVA" stdDev="1.36429993141884"/>
</responseInfo>
<guiState>
<designLayout>
<visibleColumns>
<column type="stdorder">
<width>35</width>
</column>
<column type="runorder">
<width>35</width>
</column>
<column id="A" type="factor">
<width>96</width>
</column>
<column id="B" type="factor">
<width>96</width>
</column>
<column id="1" type="response">
<width>96</width>
</column>
<column id="2" type="response">
<width>96</width>
</column>
<column id="3" type="response">
<width>96</width>
</column>
</visibleColumns>
</designLayout>
<graphSettings>
<graphArea name="Evaluation">
<graphMethod>FDS</graphMethod>
<space>
<codedPoint>
<codedValue>0</codedValue>
<codedValue>0</codedValue>
</codedPoint>
<axis index="0">0</axis>
<axis index="1">1</axis>
<axis index="2">-1</axis>
<axis index="3">-1</axis>
</space>
</graphArea>
<graphArea name="GraphColumns">
<selectedGraph>0</selectedGraph>
<colorBy type="runOrder"/>
<axisX type="stdOrder"/>
<axisY type="runOrder"/>
<axisZ type="none"/>
<histograms/>
</graphArea>
<graphArea name="EffectsNoRestriction" graph="0"/>
<graphArea name="EffectsNoRestriction" graph="1"/>
<graphArea name="EffectsNoRestriction" graph="2"/>
<graphArea name="Diagnostics" index="0">
<legend key="NormalResidualsGraph" title="Design-Expert® Software">
<dock type="TopLeft"/>
<showItems>
<showItem>Response</showItem>
<showItem>Info</showItem>
<showItem>ColorGradient</showItem>
<showItem>Data</showItem>
<showItem>PointInfo</showItem>
</showItems>
</legend>
<legend key="ResVsPredGraph" title="Design-Expert® Software">
<dock type="TopLeft"/>
<showItems>
<showItem>Response</showItem>
<showItem>Info</showItem>
<showItem>ColorGradient</showItem>
<showItem>Data</showItem>
<showItem>PointInfo</showItem>
</showItems>
</legend>
<legend key="ResVsRunGraph" title="Design-Expert® Software">
<dock type="TopLeft"/>
<showItems>
<showItem>Response</showItem>
<showItem>Info</showItem>
<showItem>ColorGradient</showItem>
<showItem>Data</showItem>
<showItem>PointInfo</showItem>
</showItems>
</legend>
<legend key="PredVsActualGraph" title="Design-Expert® Software">
<dock type="TopLeft"/>
<showItems>
<showItem>Response</showItem>
<showItem>Info</showItem>
<showItem>ColorGradient</showItem>
<showItem>Data</showItem>
<showItem>PointInfo</showItem>
</showItems>
</legend>
<legend key="BoxCoxGraph" title="Design-Expert® Software">
<dock type="TopLeft"/>
<showItems>
<showItem>Response</showItem>
<showItem>Info</showItem>
<showItem>ColorGradient</showItem>
<showItem>Data</showItem>
<showItem>PointInfo</showItem>
</showItems>
</legend>
<legend key="ResVsFactorGraph" title="Design-Expert® Software">
<dock type="TopLeft"/>
<showItems>
<showItem>Response</showItem>
<showItem>Info</showItem>
<showItem>ColorGradient</showItem>
<showItem>Data</showItem>
<showItem>PointInfo</showItem>
</showItems>
</legend>
<legend key="CooksDistanceGraph" title="Design-Expert® Software">
<dock type="TopLeft"/>
<showItems>
<showItem>Response</showItem>
<showItem>Info</showItem>
<showItem>ColorGradient</showItem>
<showItem>Data</showItem>
<showItem>PointInfo</showItem>
</showItems>
</legend>
<legend key="LeverageGraph" title="Design-Expert® Software">
<dock type="TopLeft"/>
<showItems>
<showItem>Response</showItem>
<showItem>Info</showItem>
<showItem>ColorGradient</showItem>
<showItem>Data</showItem>
<showItem>PointInfo</showItem>
</showItems>
</legend>
<legend key="RunsVsDFFITSGraph" title="Design-Expert® Software">
<dock type="TopLeft"/>
<showItems>
<showItem>Response</showItem>
<showItem>Info</showItem>
<showItem>ColorGradient</showItem>
<showItem>Data</showItem>
<showItem>PointInfo</showItem>
</showItems>
</legend>
<legend key="RunsVsDFBETASGraph" title="Design-Expert® Software">
<dock type="TopLeft"/>
<showItems>
<showItem>Response</showItem>
<showItem>Info</showItem>
<showItem>ColorGradient</showItem>
<showItem>Data</showItem>
<showItem>PointInfo</showItem>
</showItems>
</legend>
<colorBy type="response" index="0"/>
</graphArea>
<graphArea name="Model" index="0" graph="0">
<graphMethod>Contour</graphMethod>
<contours type="response" index="0" transformed="false" mode="auto">
<format>General</format>
</contours>
<space>
<codedPoint>
<codedValue>0</codedValue>
<codedValue>0</codedValue>
</codedPoint>
<axis index="0">0</axis>
<axis index="1">1</axis>
<axis index="2">-1</axis>
<axis index="3">-1</axis>
</space>
<legend key="4" title="Design-Expert® Software">
<dock type="TopLeft"/>
<showItems>
<showItem>Response</showItem>
<showItem>Info</showItem>
<showItem>ColorGradient</showItem>
<showItem>Data</showItem>
<showItem>PointInfo</showItem>
</showItems>
</legend>
<legend key="7" title="Design-Expert® Software">
<dock type="TopLeft"/>
<showItems>
<showItem>Response</showItem>
<showItem>Info</showItem>
<showItem>ColorGradient</showItem>
<showItem>Data</showItem>
<showItem>PointInfo</showItem>
</showItems>
</legend>
</graphArea>
<graphArea name="EffectsNoRestriction" graph="0"/>
<graphArea name="EffectsNoRestriction" graph="1"/>
<graphArea name="EffectsNoRestriction" graph="2"/>
<graphArea name="Diagnostics" index="1">
<colorBy type="none"/>
</graphArea>
<graphArea name="Model" index="1" graph="0">
<graphMethod>Contour</graphMethod>
<contours type="response" index="1" transformed="false" mode="auto">
<format>General</format>
</contours>
<space>
<codedPoint>
<codedValue>0</codedValue>
<codedValue>0</codedValue>
</codedPoint>
<axis index="0">0</axis>
<axis index="1">1</axis>
<axis index="2">-1</axis>
<axis index="3">-1</axis>
</space>
<legend key="4" title="Design-Expert® Software">
<dock type="TopLeft"/>
<showItems>
<showItem>Response</showItem>
<showItem>Info</showItem>
<showItem>ColorGradient</showItem>
<showItem>Data</showItem>
<showItem>PointInfo</showItem>
</showItems>
</legend>
<legend key="7" title="Design-Expert® Software">
<dock type="TopLeft"/>
<showItems>
<showItem>Response</showItem>
<showItem>Info</showItem>
<showItem>ColorGradient</showItem>
<showItem>Data</showItem>
<showItem>PointInfo</showItem>
</showItems>
</legend>
</graphArea>
<graphArea name="EffectsNoRestriction" graph="0"/>
<graphArea name="EffectsNoRestriction" graph="1"/>
<graphArea name="EffectsNoRestriction" graph="2"/>
<graphArea name="Diagnostics" index="2">
<colorBy type="stdOrder"/>
</graphArea>
<graphArea name="Model" index="2" graph="0">
<graphMethod>Contour</graphMethod>
<contours type="response" index="2" transformed="false" mode="auto">
<format>General</format>
</contours>
<space>
<codedPoint>
<codedValue>0</codedValue>
<codedValue>0</codedValue>
</codedPoint>
<axis index="0">0</axis>
<axis index="1">1</axis>
<axis index="2">-1</axis>
<axis index="3">-1</axis>
</space>
<legend key="4" title="Design-Expert® Software">
<dock type="TopLeft"/>
<showItems>
<showItem>Response</showItem>
<showItem>Info</showItem>
<showItem>ColorGradient</showItem>
<showItem>Data</showItem>
<showItem>PointInfo</showItem>
</showItems>
</legend>
<legend key="7" title="Design-Expert® Software">
<dock type="TopLeft"/>
<showItems>
<showItem>Response</showItem>
<showItem>Info</showItem>
<showItem>ColorGradient</showItem>
<showItem>Data</showItem>
<showItem>PointInfo</showItem>
</showItems>
</legend>
</graphArea>
<graphArea name="GraphicalOptimization">
<graphMethod>Contour</graphMethod>
<space>
<codedPoint>
<codedValue>0</codedValue>
<codedValue>0</codedValue>
</codedPoint>
<axis index="0">0</axis>
<axis index="1">1</axis>
<axis index="2">-1</axis>
<axis index="3">-1</axis>
</space>
</graphArea>
<graphArea name="NumericalOptimization">
<graphMethod>Contour</graphMethod>
<axis type="response">
<low>0</low>
<high>1</high>
<format>General</format>
<ticks>6</ticks>
</axis>
<contours type="desirability" index="-1" transformed="false" mode="auto">
<format>General</format>
</contours>
<space>
<codedPoint>
<codedValue>-0.591419</codedValue>
<codedValue>0.567787</codedValue>
</codedPoint>
<axis index="0">0</axis>
<axis index="1">1</axis>
<axis index="2">-1</axis>
<axis index="3">-1</axis>
</space>
<legend key="11" title="Design-Expert® Software">
<dock type="TopLeft"/>
<showItems>
<showItem>Response</showItem>
<showItem>Info</showItem>
<showItem>ColorGradient</showItem>
<showItem>Data</showItem>
<showItem>PointInfo</showItem>
</showItems>
</legend>
<legend key="2" title="Design-Expert® Software">
<dock type="TopLeft"/>
<showItems>
<showItem>Response</showItem>
<showItem>Info</showItem>
<showItem>ColorGradient</showItem>
<showItem>Data</showItem>
<showItem>PointInfo</showItem>
</showItems>
</legend>
<legend key="4" title="Design-Expert® Software">
<dock type="TopLeft"/>
<showItems>
<showItem>Response</showItem>
<showItem>Info</showItem>
<showItem>ColorGradient</showItem>
<showItem>Data</showItem>
<showItem>PointInfo</showItem>
</showItems>
</legend>
</graphArea>
</graphSettings>
<perspectives>
<report name="diagnostics_notebook_EE%" width="1366" height="768">8406dc3064518e4300002e8c00000002=*0|8406e15064518e4300002f6600000003=+1,2,6|8406e67064518e4300002f6b00000004=+4,5|8406d9a064518e4300002fac00000005=+3,7,8,9,10@layout2|name=dummy;caption=;state=2098174;dir=3;layer=0;row=0;pos=0;prop=100000;bestw=180;besth=180;minw=180;minh=180;maxw=-1;maxh=-1;floatx=-1;floaty=-1;floatw=-1;floath=-1|name=8406dc3064518e4300002e8c00000002;caption=;state=2098172;dir=5;layer=0;row=0;pos=0;prop=100000;bestw=567;besth=284;minw=-1;minh=-1;maxw=-1;maxh=-1;floatx=-1;floaty=-1;floatw=-1;floath=-1|name=8406e15064518e4300002f6600000003;caption=;state=2098172;dir=2;layer=4;row=0;pos=0;prop=100000;bestw=575;besth=284;minw=-1;minh=-1;maxw=-1;maxh=-1;floatx=-1;floaty=-1;floatw=-1;floath=-1|name=8406e67064518e4300002f6b00000004;caption=;state=2098172;dir=3;layer=5;row=0;pos=0;prop=100000;bestw=571;besth=292;minw=-1;minh=-1;maxw=-1;maxh=-1;floatx=-1;floaty=-1;floatw=-1;floath=-1|name=8406d9a064518e4300002fac00000005;caption=;state=2098172;dir=3;layer=5;row=0;pos=1;prop=100000;bestw=571;besth=292;minw=-1;minh=-1;maxw=-1;maxh=-1;floatx=-1;floaty=-1;floatw=-1;floath=-1|dock_size(5,0,0)=202|dock_size(2,4,0)=577|dock_size(3,5,0)=294|</report>
<report name="diagnostics_notebook_R1" width="1366" height="768">09d2902064515e260081bced00000002=*0|09d2954064515e260081bdd400000003=+1,2,6|09d297d064515e260081bdd900000004=+4,5|09d2a21064515e260081bdde00000005=+3,7,8,9,10@layout2|name=dummy;caption=;state=2098174;dir=3;layer=0;row=0;pos=0;prop=100000;bestw=180;besth=180;minw=180;minh=180;maxw=-1;maxh=-1;floatx=-1;floaty=-1;floatw=-1;floath=-1|name=09d2902064515e260081bced00000002;caption=;state=2098172;dir=5;layer=0;row=0;pos=0;prop=100000;bestw=567;besth=284;minw=-1;minh=-1;maxw=-1;maxh=-1;floatx=-1;floaty=-1;floatw=-1;floath=-1|name=09d2954064515e260081bdd400000003;caption=;state=2098172;dir=2;layer=4;row=0;pos=0;prop=100000;bestw=575;besth=284;minw=-1;minh=-1;maxw=-1;maxh=-1;floatx=-1;floaty=-1;floatw=-1;floath=-1|name=09d297d064515e260081bdd900000004;caption=;state=2098172;dir=3;layer=5;row=0;pos=0;prop=100000;bestw=571;besth=292;minw=-1;minh=-1;maxw=-1;maxh=-1;floatx=-1;floaty=-1;floatw=-1;floath=-1|name=09d2a21064515e260081bdde00000005;caption=;state=2098172;dir=3;layer=5;row=0;pos=1;prop=100000;bestw=571;besth=292;minw=-1;minh=-1;maxw=-1;maxh=-1;floatx=-1;floaty=-1;floatw=-1;floath=-1|dock_size(5,0,0)=202|dock_size(2,4,0)=577|dock_size(3,5,0)=294|</report>
<report name="diagnostics_notebook_R2" width="1366" height="768">b73dfde06450360a001743c400000002=*0|b72bce606450360a001744a400000003=+1,2,6|b72bb9e06450360a001744a800000004=+4,5|b72bd6106450360a001744c200000005=+3,7,8,9,10@layout2|name=dummy;caption=;state=2098174;dir=3;layer=0;row=0;pos=0;prop=100000;bestw=180;besth=180;minw=180;minh=180;maxw=-1;maxh=-1;floatx=-1;floaty=-1;floatw=-1;floath=-1|name=b73dfde06450360a001743c400000002;caption=;state=2098172;dir=5;layer=0;row=0;pos=0;prop=100000;bestw=567;besth=284;minw=-1;minh=-1;maxw=-1;maxh=-1;floatx=-1;floaty=-1;floatw=-1;floath=-1|name=b72bce606450360a001744a400000003;caption=;state=2098172;dir=2;layer=4;row=0;pos=0;prop=100000;bestw=575;besth=284;minw=-1;minh=-1;maxw=-1;maxh=-1;floatx=-1;floaty=-1;floatw=-1;floath=-1|name=b72bb9e06450360a001744a800000004;caption=;state=2098172;dir=3;layer=5;row=0;pos=0;prop=100000;bestw=571;besth=292;minw=-1;minh=-1;maxw=-1;maxh=-1;floatx=-1;floaty=-1;floatw=-1;floath=-1|name=b72bd6106450360a001744c200000005;caption=;state=2098172;dir=3;layer=5;row=0;pos=1;prop=100000;bestw=571;besth=292;minw=-1;minh=-1;maxw=-1;maxh=-1;floatx=-1;floaty=-1;floatw=-1;floath=-1|dock_size(5,0,0)=202|dock_size(2,4,0)=577|dock_size(3,5,0)=294|</report>
<report name="diagnostics_notebook_R3" width="1366" height="768">b72bc940645036800019101700000002=*0|b72bd38064503680001910f500000003=+1,2,6|b72bbc7064503680001910fa00000004=+4,5|b72bc19064503680001910ff00000005=+3,7,8,9,10@layout2|name=dummy;caption=;state=2098174;dir=3;layer=0;row=0;pos=0;prop=100000;bestw=180;besth=180;minw=180;minh=180;maxw=-1;maxh=-1;floatx=-1;floaty=-1;floatw=-1;floath=-1|name=b72bc940645036800019101700000002;caption=;state=2098172;dir=5;layer=0;row=0;pos=0;prop=100000;bestw=567;besth=284;minw=-1;minh=-1;maxw=-1;maxh=-1;floatx=-1;floaty=-1;floatw=-1;floath=-1|name=b72bd38064503680001910f500000003;caption=;state=2098172;dir=2;layer=4;row=0;pos=0;prop=100000;bestw=575;besth=284;minw=-1;minh=-1;maxw=-1;maxh=-1;floatx=-1;floaty=-1;floatw=-1;floath=-1|name=b72bbc7064503680001910fa00000004;caption=;state=2098172;dir=3;layer=5;row=0;pos=0;prop=100000;bestw=571;besth=292;minw=-1;minh=-1;maxw=-1;maxh=-1;floatx=-1;floaty=-1;floatw=-1;floath=-1|name=b72bc19064503680001910ff00000005;caption=;state=2098172;dir=3;layer=5;row=0;pos=1;prop=100000;bestw=571;besth=292;minw=-1;minh=-1;maxw=-1;maxh=-1;floatx=-1;floaty=-1;floatw=-1;floath=-1|dock_size(5,0,0)=202|dock_size(2,4,0)=577|dock_size(3,5,0)=294|</report>
<report name="modelgraph_notebook_EE%" width="1366" height="768">8406d71064518e440000332700000002=*0@layout2|name=dummy;caption=;state=2098174;dir=3;layer=0;row=0;pos=0;prop=100000;bestw=466;besth=292;minw=466;minh=292;maxw=-1;maxh=-1;floatx=-1;floaty=-1;floatw=-1;floath=-1|name=8406d71064518e440000332700000002;caption=;state=2098172;dir=5;layer=0;row=0;pos=0;prop=100000;bestw=931;besth=582;minw=-1;minh=-1;maxw=-1;maxh=-1;floatx=-1;floaty=-1;floatw=-1;floath=-1|dock_size(5,0,0)=202|</report>
<report name="modelgraph_notebook_R2" width="1366" height="768">b72bc1906450360c00174b3b00000002=*0@layout2|name=dummy;caption=;state=2098174;dir=3;layer=0;row=0;pos=0;prop=100000;bestw=575;besth=292;minw=575;minh=292;maxw=-1;maxh=-1;floatx=-1;floaty=-1;floatw=-1;floath=-1|name=b72bc1906450360c00174b3b00000002;caption=;state=2098172;dir=5;layer=0;row=0;pos=0;prop=100000;bestw=1148;besth=582;minw=-1;minh=-1;maxw=-1;maxh=-1;floatx=-1;floaty=-1;floatw=-1;floath=-1|dock_size(5,0,0)=202|</report>
<report name="modelgraph_notebook_R3" width="1366" height="768">b72bcbd0645036820019161a00000002=*0@layout2|name=dummy;caption=;state=2098174;dir=3;layer=0;row=0;pos=0;prop=100000;bestw=575;besth=292;minw=575;minh=292;maxw=-1;maxh=-1;floatx=-1;floaty=-1;floatw=-1;floath=-1|name=b72bcbd0645036820019161a00000002;caption=;state=2098172;dir=5;layer=0;row=0;pos=0;prop=100000;bestw=1148;besth=582;minw=-1;minh=-1;maxw=-1;maxh=-1;floatx=-1;floaty=-1;floatw=-1;floath=-1|dock_size(5,0,0)=202|</report>
<report name="modelgraph_notebook_Vesicles size" width="1366" height="768">54915900647e199c0011182f00000002=*0@layout2|name=dummy;caption=;state=2098174;dir=3;layer=0;row=0;pos=0;prop=100000;bestw=575;besth=292;minw=575;minh=292;maxw=-1;maxh=-1;floatx=-1;floaty=-1;floatw=-1;floath=-1|name=54915900647e199c0011182f00000002;caption=;state=2098172;dir=5;layer=0;row=0;pos=0;prop=100000;bestw=1148;besth=582;minw=-1;minh=-1;maxw=-1;maxh=-1;floatx=-1;floaty=-1;floatw=-1;floath=-1|dock_size(5,0,0)=202|</report>
<report name="modelgraph_notebook_Zeta potential" width="1366" height="768">54914480647e19f00012605800000002=*0@layout2|name=dummy;caption=;state=2098174;dir=3;layer=0;row=0;pos=0;prop=100000;bestw=575;besth=292;minw=575;minh=292;maxw=-1;maxh=-1;floatx=-1;floaty=-1;floatw=-1;floath=-1|name=54914480647e19f00012605800000002;caption=;state=2098172;dir=5;layer=0;row=0;pos=0;prop=100000;bestw=1148;besth=582;minw=-1;minh=-1;maxw=-1;maxh=-1;floatx=-1;floaty=-1;floatw=-1;floath=-1|dock_size(5,0,0)=202|</report>
<report name="report_anova_EE%" width="1366" height="768">09d2954064515efb0084fb3900000002=+0|09d2a21064515efb0084fc2600000003=+1,2|09d2a4a064515efb0084fc2b00000004=3,*4,5@layout2|name=dummy;caption=;state=2098174;dir=3;layer=0;row=0;pos=0;prop=100000;bestw=180;besth=180;minw=180;minh=180;maxw=-1;maxh=-1;floatx=-1;floaty=-1;floatw=-1;floath=-1|name=09d2954064515efb0084fb3900000002;caption=;state=2098172;dir=5;layer=0;row=0;pos=0;prop=100000;bestw=567;besth=582;minw=-1;minh=-1;maxw=-1;maxh=-1;floatx=-1;floaty=-1;floatw=-1;floath=-1|name=09d2a21064515efb0084fc2600000003;caption=;state=2098172;dir=2;layer=3;row=0;pos=0;prop=100000;bestw=575;besth=288;minw=-1;minh=-1;maxw=-1;maxh=-1;floatx=-1;floaty=-1;floatw=-1;floath=-1|name=09d2a4a064515efb0084fc2b00000004;caption=;state=2098172;dir=2;layer=3;row=0;pos=1;prop=100000;bestw=575;besth=288;minw=-1;minh=-1;maxw=-1;maxh=-1;floatx=-1;floaty=-1;floatw=-1;floath=-1|dock_size(5,0,0)=202|dock_size(2,3,0)=577|</report>
<report name="report_anova_R1" width="1366" height="768">09d2954064515d49007e5c5200000002=+0|09d2a4a064515d49007e5d4000000003=+1,2|09d2a9c064515d49007e5d4500000004=3,*4,5@layout2|name=dummy;caption=;state=2098174;dir=3;layer=0;row=0;pos=0;prop=100000;bestw=180;besth=180;minw=180;minh=180;maxw=-1;maxh=-1;floatx=-1;floaty=-1;floatw=-1;floath=-1|name=09d2954064515d49007e5c5200000002;caption=;state=2098172;dir=5;layer=0;row=0;pos=0;prop=100000;bestw=567;besth=582;minw=-1;minh=-1;maxw=-1;maxh=-1;floatx=-1;floaty=-1;floatw=-1;floath=-1|name=09d2a4a064515d49007e5d4000000003;caption=;state=2098172;dir=2;layer=3;row=0;pos=0;prop=100000;bestw=575;besth=288;minw=-1;minh=-1;maxw=-1;maxh=-1;floatx=-1;floaty=-1;floatw=-1;floath=-1|name=09d2a9c064515d49007e5d4500000004;caption=;state=2098172;dir=2;layer=3;row=0;pos=1;prop=100000;bestw=575;besth=288;minw=-1;minh=-1;maxw=-1;maxh=-1;floatx=-1;floaty=-1;floatw=-1;floath=-1|dock_size(5,0,0)=202|dock_size(2,3,0)=577|</report>
<report name="report_anova_R2" width="1366" height="768">b748d270645035fe0017131c00000002=+0|b73dfde0645035fe0017140600000003=+1,2|b755c210645035fe0017140b00000004=3,*4,5@layout2|name=dummy;caption=;state=2098174;dir=3;layer=0;row=0;pos=0;prop=100000;bestw=180;besth=180;minw=180;minh=180;maxw=-1;maxh=-1;floatx=-1;floaty=-1;floatw=-1;floath=-1|name=b748d270645035fe0017131c00000002;caption=;state=2098172;dir=5;layer=0;row=0;pos=0;prop=100000;bestw=567;besth=582;minw=-1;minh=-1;maxw=-1;maxh=-1;floatx=-1;floaty=-1;floatw=-1;floath=-1|name=b73dfde0645035fe0017140600000003;caption=;state=2098172;dir=2;layer=3;row=0;pos=0;prop=100000;bestw=575;besth=288;minw=-1;minh=-1;maxw=-1;maxh=-1;floatx=-1;floaty=-1;floatw=-1;floath=-1|name=b755c210645035fe0017140b00000004;caption=;state=2098172;dir=2;layer=3;row=0;pos=1;prop=100000;bestw=575;besth=288;minw=-1;minh=-1;maxw=-1;maxh=-1;floatx=-1;floaty=-1;floatw=-1;floath=-1|dock_size(5,0,0)=202|dock_size(2,3,0)=577|</report>
<report name="report_anova_R3" width="1366" height="768">b72bd380645036790018f64500000002=+0|b72bd6106450367a0018f72f00000003=+1,2|b72bc9406450367a0018f73400000004=3,*4,5@layout2|name=dummy;caption=;state=2098174;dir=3;layer=0;row=0;pos=0;prop=100000;bestw=180;besth=180;minw=180;minh=180;maxw=-1;maxh=-1;floatx=-1;floaty=-1;floatw=-1;floath=-1|name=b72bd380645036790018f64500000002;caption=;state=2098172;dir=5;layer=0;row=0;pos=0;prop=100000;bestw=567;besth=582;minw=-1;minh=-1;maxw=-1;maxh=-1;floatx=-1;floaty=-1;floatw=-1;floath=-1|name=b72bd6106450367a0018f72f00000003;caption=;state=2098172;dir=2;layer=3;row=0;pos=0;prop=100000;bestw=575;besth=288;minw=-1;minh=-1;maxw=-1;maxh=-1;floatx=-1;floaty=-1;floatw=-1;floath=-1|name=b72bc9406450367a0018f73400000004;caption=;state=2098172;dir=2;layer=3;row=0;pos=1;prop=100000;bestw=575;besth=288;minw=-1;minh=-1;maxw=-1;maxh=-1;floatx=-1;floaty=-1;floatw=-1;floath=-1|dock_size(5,0,0)=202|dock_size(2,3,0)=577|</report>
<report name="report_anova_Vesicles size" width="1366" height="768">09d2a21064515f020085171500000002=+0|09d2954064515f02008517ff00000003=+1,2|09d2a4a064515f020085180300000004=3,*4,5@layout2|name=dummy;caption=;state=2098174;dir=3;layer=0;row=0;pos=0;prop=100000;bestw=180;besth=180;minw=180;minh=180;maxw=-1;maxh=-1;floatx=-1;floaty=-1;floatw=-1;floath=-1|name=09d2a21064515f020085171500000002;caption=;state=2098172;dir=5;layer=0;row=0;pos=0;prop=100000;bestw=567;besth=582;minw=-1;minh=-1;maxw=-1;maxh=-1;floatx=-1;floaty=-1;floatw=-1;floath=-1|name=09d2954064515f02008517ff00000003;caption=;state=2098172;dir=2;layer=3;row=0;pos=0;prop=100000;bestw=575;besth=288;minw=-1;minh=-1;maxw=-1;maxh=-1;floatx=-1;floaty=-1;floatw=-1;floath=-1|name=09d2a4a064515f020085180300000004;caption=;state=2098172;dir=2;layer=3;row=0;pos=1;prop=100000;bestw=575;besth=288;minw=-1;minh=-1;maxw=-1;maxh=-1;floatx=-1;floaty=-1;floatw=-1;floath=-1|dock_size(5,0,0)=202|dock_size(2,3,0)=577|</report>
<report name="report_anova_Zeta potential" width="1366" height="768">09d2902064515f09008532fd00000002=+0|09d2a4a064515f09008533e000000003=+1,2|09d2a21064515f09008533e500000004=3,*4,5@layout2|name=dummy;caption=;state=2098174;dir=3;layer=0;row=0;pos=0;prop=100000;bestw=180;besth=180;minw=180;minh=180;maxw=-1;maxh=-1;floatx=-1;floaty=-1;floatw=-1;floath=-1|name=09d2902064515f09008532fd00000002;caption=;state=2098172;dir=5;layer=0;row=0;pos=0;prop=100000;bestw=567;besth=582;minw=-1;minh=-1;maxw=-1;maxh=-1;floatx=-1;floaty=-1;floatw=-1;floath=-1|name=09d2a4a064515f09008533e000000003;caption=;state=2098172;dir=2;layer=3;row=0;pos=0;prop=100000;bestw=575;besth=288;minw=-1;minh=-1;maxw=-1;maxh=-1;floatx=-1;floaty=-1;floatw=-1;floath=-1|name=09d2a21064515f09008533e500000004;caption=;state=2098172;dir=2;layer=3;row=0;pos=1;prop=100000;bestw=575;besth=288;minw=-1;minh=-1;maxw=-1;maxh=-1;floatx=-1;floaty=-1;floatw=-1;floath=-1|dock_size(5,0,0)=202|dock_size(2,3,0)=577|</report>
<report name="report_design_summary_" width="1366" height="768">ad86e8e06411695c000017cf00000002=+0|ad8f1b206411695c0000183d00000003=*1,2@layout2|name=dummy;caption=;state=2098174;dir=3;layer=0;row=0;pos=0;prop=100000;bestw=180;besth=180;minw=180;minh=180;maxw=-1;maxh=-1;floatx=-1;floaty=-1;floatw=-1;floath=-1|name=ad86e8e06411695c000017cf00000002;caption=;state=2098172;dir=5;layer=0;row=0;pos=0;prop=100000;bestw=1156;besth=302;minw=-1;minh=-1;maxw=-1;maxh=-1;floatx=-1;floaty=-1;floatw=-1;floath=-1|name=ad8f1b206411695c0000183d00000003;caption=;state=2098172;dir=3;layer=2;row=0;pos=0;prop=100000;bestw=1156;besth=309;minw=-1;minh=-1;maxw=-1;maxh=-1;floatx=-1;floaty=-1;floatw=-1;floath=-1|dock_size(5,0,0)=202|dock_size(3,2,0)=311|</report>
<report name="report_fit_summary_EE%" width="0" height="0"></report>
<report name="report_fit_summary_R1" width="0" height="0"></report>
<report name="report_fit_summary_R2" width="0" height="0"></report>
<report name="report_fit_summary_R3" width="0" height="0"></report>
<report name="report_fit_summary_Vesicles size" width="0" height="0"></report>
<report name="report_fit_summary_Zeta potential" width="0" height="0"></report>
<report name="report_solutions_" width="1366" height="768">09d2954064515e830083290900000002=*0|09d297d064515e840083298e00000003=+1,2@layout2|name=dummy;caption=;state=2098174;dir=3;layer=0;row=0;pos=0;prop=100000;bestw=180;besth=180;minw=180;minh=180;maxw=-1;maxh=-1;floatx=-1;floaty=-1;floatw=-1;floath=-1|name=09d2954064515e830083290900000002;caption=;state=2098172;dir=5;layer=0;row=0;pos=0;prop=100000;bestw=1148;besth=284;minw=-1;minh=-1;maxw=-1;maxh=-1;floatx=-1;floaty=-1;floatw=-1;floath=-1|name=09d297d064515e840083298e00000003;caption=;state=2098172;dir=3;layer=2;row=0;pos=0;prop=100000;bestw=1148;besth=292;minw=-1;minh=-1;maxw=-1;maxh=-1;floatx=-1;floaty=-1;floatw=-1;floath=-1|dock_size(5,0,0)=202|dock_size(3,2,0)=294|</report>
</perspectives>
</guiState>
<designModel terms="6">
<designTerm id="0" coef="1" term="Intercept"/>
<designTerm id="1" coef="1" term="A"/>
<designTerm id="2" coef="1" term="B"/>
<designTerm id="3" coef="1" term="AB"/>
<designTerm id="4" coef="1" term="A^2"/>
<designTerm id="5" coef="1" term="B^2"/>
</designModel>
<run stdNo="11" dsnId="10" runNo="1" blockNo="0" blockName="Block 1" pointId="7" pointName="Center" buildPointId="5" buildPointName="NA" note="" rowStatus="Normal">
<facActual id="A">200</facActual>
<facActual id="B">7.5</facActual>
<resVal id="1">85.2</resVal>
<resVal id="2">597</resVal>
<resVal id="3">37</resVal>
</run>
<run stdNo="6" dsnId="7" runNo="2" blockNo="0" blockName="Block 1" pointId="10" pointName="Axial" buildPointId="5" buildPointName="NA" note="" rowStatus="Normal">
<facActual id="A">341.42135623731</facActual>
<facActual id="B">7.5</facActual>
<resVal id="1">80.8</resVal>
<resVal id="2">520</resVal>
<resVal id="3">32.7</resVal>
</run>
<run stdNo="4" dsnId="5" runNo="3" blockNo="0" blockName="Block 1" pointId="11" pointName="Factorial" buildPointId="5" buildPointName="NA" note="" rowStatus="Normal">
<facActual id="A">300</facActual>
<facActual id="B">10</facActual>
<resVal id="1">80.3</resVal>
<resVal id="2">516</resVal>
<resVal id="3">38.6</resVal>
</run>
<run stdNo="10" dsnId="10" runNo="4" blockNo="0" blockName="Block 1" pointId="7" pointName="Center" buildPointId="5" buildPointName="NA" note="" rowStatus="Normal">
<facActual id="A">200</facActual>
<facActual id="B">7.5</facActual>
<resVal id="1">88.2</resVal>
<resVal id="2">653</resVal>
<resVal id="3">36.4</resVal>
</run>
<run stdNo="5" dsnId="6" runNo="5" blockNo="0" blockName="Block 1" pointId="10" pointName="Axial" buildPointId="5" buildPointName="NA" note="" rowStatus="Normal">
<facActual id="A">58.5786437626905</facActual>
<facActual id="B">7.5</facActual>
<resVal id="1">73.5</resVal>
<resVal id="2">368</resVal>
<resVal id="3">41.3</resVal>
</run>
<run stdNo="9" dsnId="10" runNo="6" blockNo="0" blockName="Block 1" pointId="7" pointName="Center" buildPointId="5" buildPointName="NA" note="" rowStatus="Normal">
<facActual id="A">200</facActual>
<facActual id="B">7.5</facActual>
<resVal id="1">90.3</resVal>
<resVal id="2">684</resVal>
<resVal id="3">35.2</resVal>
</run>
<run stdNo="2" dsnId="3" runNo="7" blockNo="0" blockName="Block 1" pointId="11" pointName="Factorial" buildPointId="5" buildPointName="NA" note="" rowStatus="Normal">
<facActual id="A">300</facActual>
<facActual id="B">5</facActual>
<resVal id="1">85.6</resVal>
<resVal id="2">607</resVal>
<resVal id="3">32.7</resVal>
</run>
<run stdNo="12" dsnId="10" runNo="8" blockNo="0" blockName="Block 1" pointId="7" pointName="Center" buildPointId="5" buildPointName="NA" note="" rowStatus="Normal">
<facActual id="A">200</facActual>
<facActual id="B">7.5</facActual>
<resVal id="1">85.7</resVal>
<resVal id="2">649</resVal>
<resVal id="3">35.5</resVal>
</run>
<run stdNo="3" dsnId="4" runNo="9" blockNo="0" blockName="Block 1" pointId="11" pointName="Factorial" buildPointId="5" buildPointName="NA" note="" rowStatus="Normal">
<facActual id="A">100</facActual>
<facActual id="B">10</facActual>
<resVal id="1">75.6</resVal>
<resVal id="2">402</resVal>
<resVal id="3">41.5</resVal>
</run>
<run stdNo="13" dsnId="10" runNo="10" blockNo="0" blockName="Block 1" pointId="7" pointName="Center" buildPointId="5" buildPointName="NA" note="" rowStatus="Normal">
<facActual id="A">200</facActual>
<facActual id="B">7.5</facActual>
<resVal id="1">86.2</resVal>
<resVal id="2">650</resVal>
<resVal id="3">35.8</resVal>
</run>
<run stdNo="7" dsnId="8" runNo="11" blockNo="0" blockName="Block 1" pointId="10" pointName="Axial" buildPointId="5" buildPointName="NA" note="" rowStatus="Normal">
<facActual id="A">200</facActual>
<facActual id="B">3.96446609406726</facActual>
<resVal id="1">86.5</resVal>
<resVal id="2">650.4</resVal>
<resVal id="3">33.2</resVal>
</run>
<run stdNo="8" dsnId="9" runNo="12" blockNo="0" blockName="Block 1" pointId="10" pointName="Axial" buildPointId="5" buildPointName="NA" note="" rowStatus="Normal">
<facActual id="A">200</facActual>
<facActual id="B">11.0355339059327</facActual>
<resVal id="1">75.1</resVal>
<resVal id="2">400.1</resVal>
<resVal id="3">39.2</resVal>
</run>
<run stdNo="1" dsnId="2" runNo="13" blockNo="0" blockName="Block 1" pointId="11" pointName="Factorial" buildPointId="5" buildPointName="NA" note="" rowStatus="Normal">
<facActual id="A">100</facActual>
<facActual id="B">5</facActual>
<resVal id="1">78.4</resVal>
<resVal id="2">496.3</resVal>
<resVal id="3">39.8</resVal>
</run>
<responseModel id="1">
<transform id="0" name="None"/>
<compModel modelType="Polynomial" calcType="CodedCalc" hierarchicalActual="false" terms="6">
<equationTerm id="0" coef="87.12" term="Intercept"/>
<equationTerm id="1" coef="2.77796987566544" term="A"/>
<equationTerm id="2" coef="-3.0277543263817" term="B"/>
<equationTerm id="3" coef="-0.624999999999968" term="AB"/>
<equationTerm id="4" coef="-4.73499999999998" term="A^2"/>
<equationTerm id="5" coef="-2.91000000000002" term="B^2"/>
<equationTerm id="6" term="Curvature"/>
</compModel>
</responseModel>
<responseModel id="2">
<transform id="0" name="None"/>
<compModel modelType="Polynomial" calcType="CodedCalc" hierarchicalActual="false" terms="6">
<equationTerm id="0" coef="646.6" term="Intercept"/>
<equationTerm id="1" coef="54.957557685089" term="A"/>
<equationTerm id="2" coef="-67.4097068327488" term="B"/>
<equationTerm id="3" coef="0.825000000000079" term="AB"/>
<equationTerm id="4" coef="-96.1249999999996" term="A^2"/>
<equationTerm id="5" coef="-55.5000000000004" term="B^2"/>
<equationTerm id="6" term="Curvature"/>
</compModel>
</responseModel>
<responseModel id="3">
<transform id="0" name="None"/>
<compModel modelType="Polynomial" calcType="CodedCalc" hierarchicalActual="false" terms="3">
<equationTerm id="0" coef="36.8384615384616" term="Intercept"/>
<equationTerm id="1" coef="-2.77027957955108" term="A"/>
<equationTerm id="2" coef="2.01066017177982" term="B"/>
<equationTerm id="3" term="Curvature"/>
</compModel>
</responseModel>
<optimization models="8">
<criteria modType="Factor" id="1" goal="InRange" type="Numeric" target="200" limitLow="100" limitHigh="300" weightLow="1" weightHigh="1" overlayLow="Missing" overlayHigh="Missing" importance="3" coding="Actual" scale="Transform" displayScale="Original"/>
<criteria modType="Factor" id="2" goal="InRange" type="Numeric" target="7.5" limitLow="5" limitHigh="10" weightLow="1" weightHigh="1" overlayLow="Missing" overlayHigh="Missing" importance="3" coding="Actual" scale="Transform" displayScale="Original"/>
<criteria modType="Response" id="1" goal="Maximum" type="Numeric" target="90.3" limitLow="73.5" limitHigh="90.3" weightLow="1" weightHigh="1" overlayLow="73.5" overlayHigh="Missing" importance="3" coding="Actual" scale="Transform" displayScale="Original"/>
<criteria modType="POE" id="1" goal="None" type="Numeric" target="Missing" limitLow="Missing" limitHigh="Missing" weightLow="1" weightHigh="1" overlayLow="Missing" overlayHigh="Missing" importance="3" coding="Coded" scale="Transform" displayScale="Original"/>
<criteria modType="Response" id="2" goal="Minimum" type="Numeric" target="368" limitLow="368" limitHigh="684" weightLow="1" weightHigh="1" overlayLow="Missing" overlayHigh="684" importance="1" coding="Actual" scale="Transform" displayScale="Original"/>
<criteria modType="POE" id="2" goal="None" type="Numeric" target="Missing" limitLow="Missing" limitHigh="Missing" weightLow="1" weightHigh="1" overlayLow="Missing" overlayHigh="Missing" importance="3" coding="Coded" scale="Transform" displayScale="Original"/>
<criteria modType="Response" id="3" goal="Maximum" type="Numeric" target="41.5" limitLow="32.7" limitHigh="41.5" weightLow="1" weightHigh="1" overlayLow="32.7" overlayHigh="Missing" importance="5" coding="Actual" scale="Transform" displayScale="Original"/>
<criteria modType="POE" id="3" goal="None" type="Numeric" target="Missing" limitLow="Missing" limitHigh="Missing" weightLow="1" weightHigh="1" overlayLow="Missing" overlayHigh="Missing" importance="3" coding="Coded" scale="Transform" displayScale="Original"/>
</optimization>
<buildInfo CCDType="Full" alphaType="Rotatable" noOfFactorialReps="1" noOfAxialReplicates="1" noOfCenterPoints="5" buildTime="91"/>
</DEXXMLDoc>
